# Supplementary material for: Potential of an Eco-Sustainable Probiotic-Cleaning Formulation in Reducing Infectivity of Enveloped Viruses
Source: Viruses. 2021 Nov 4;13(11):2227. doi: 10.3390/v13112227 (PMC8617880; doi:10.3390/v13112227)
Supplement: Supplementary file 1 [file viruses-13-02227-s001.zip]

Archive with 1 entries (1 files):
- viruses-1420093-supplementary.pdf
